# Supplementary material for: Multi-Niche Microbiota of a Desert-Adapted Lizard: 16S rRNA Profiling of Teratoscincus roborowskii Endemic to the Turpan Depression in Northwest China
Source: Animals (Basel). 2025 Nov 12;15(22):3273. doi: 10.3390/ani15223273 (PMC12649267; doi:10.3390/ani15223273)
Supplement: Supplementary file 1 [file animals-15-03273-s001.zip]

Archive with 1 entries (1 files):
- animals-3850684-supplementary.pdf
